# Supplementary material for: Resilience in the Storm: Impacts of Changed Daily Lifestyles on Mental Health in Persons with Chronic Illnesses under the COVID-19 Pandemic
Source: Int J Environ Res Public Health. 2021 May 30;18(11):5875. doi: 10.3390/ijerph18115875 (PMC8198084; doi:10.3390/ijerph18115875)
Supplement: Supplementary file 1 [file ijerph-18-05875-s001.zip]

Archive with 1 entries (1 files):
- ijerph-1195830-supplementary.pdf
